# Supplementary material for: Rapid and comprehensive diagnostic method for repeat expansion diseases using nanopore sequencing
Source: NPJ Genom Med. 2022 Oct 26;7:62. doi: 10.1038/s41525-022-00331-y (PMC9606279; doi:10.1038/s41525-022-00331-y)
Supplement: Supplementary file 6 — Supplementary Table 6 (Excel spreadsheet) [file 41525_2022_331_MOESM6_ESM.xlsx]

## Sheet: Sheet1
Supplementary Table 6. Primer sequences and PCR conditions used in this study.
Experiments	Genes	Sequences (5' to 3')	Reagents	PCR conditions
Flanking PCR	ATN1	F: CACCAGTCTCAACACATCAC	KOD FX Neo (TOYOBO), Primers 0.15 μM, DNA 10 ng	94°C for 2 min denaturation; 98°C for 10 s; 66°C for 20 s; 68°C for 30 s for 40 cycles; 68°C 7 min extension
	ATN1	R: CCTCCAGTGGGTGGGGAAATGCTC
Flanking PCR	ATXN1	F: AGTCTGAGCCAGACGCCGGGACACAA	KOD FX Neo (TOYOBO), Primers 0.15 μM, DNA 10 ng	94°C for 2 min denaturation; 98°C for 10 s; 66°C for 20 s; 68°C for 30 s for 40 cycles; 68°C 7 min extension
	ATXN1	R: AGCCCCGGAGCCCTGCTGAGGTG
Flanking PCR	TBP	F: CCTTATGGCACTGGACTGAC	KOD FX Neo (TOYOBO), Primers 0.15 μM, DNA 10 ng	94°C for 2 min denaturation; 98°C for 10 s; 66°C for 20 s; 68°C for 30 s for 40 cycles; 68°C 7 min extension
	TBP	R: GTTCCCTGTGTTGCCTGCTG
Flanking PCR	PPP2R2B	F: TGCTGGGAAAGAGTCGTGGGGC	KOD FX Neo (TOYOBO), Primers 0.15 μM, DNA 10 ng	94°C for 2 min denaturation; 98°C for 10 s; 66°C for 20 s; 68°C for 30 s for 40 cycles; 68°C 7 min extension
	PPP2R2B	R: GCCAGCGCACTCACCCTCAC
Flanking PCR	ATXN7	F: TGTTACATTGTAGGAGCGGAA	KOD FX Neo (TOYOBO), Primers 0.15 μM, DNA 10 ng	94°C for 2 min denaturation; 98°C for 10 s; 66°C for 20 s; 68°C for 30 s for 40 cycles; 68°C 7 min extension
	ATXN7	R: CACGACTGTCCCAGCATCACTT
Flanking PCR	ATXN8OS/ATXN8	F: TTTGAGAAAGGCTTGTGAGGACTGAGAATG	KOD FX Neo (TOYOBO), Primers 0.15 μM, DNA 10 ng	94°C for 2 min denaturation; 98°C for 10 s; 66°C for 20 s; 68°C for 30 s for 40 cycles; 68°C 7 min extension
	ATXN8OS/ATXN8	R: GGTCCTTCATGTTAGAAAACCTGGCT
Flanking PCR	ATXN3	F: CCAGTGACTACTTTGATTCG	TaKaRa Ex Taq (Takara Bio), Primers 0.5 μM, DNA 10 ng	94°C for 2 min denaturation; 94°C for 30 s; 62°C for 30 s; 72°C for 30 s for 35 cycles; 72°C 7 min extension
	ATXN3	R: TGGCCTTTCACATGGATGTGAA
Flanking PCR	CACNA1A	F: CACGTGTCCTATTCCCCTGTGATCC	KOD FX Neo (TOYOBO), Primers 0.15 μM, DNA 10 ng	94°C for 2 min denaturation; 98°C for 10 s; 66°C for 20 s; 68°C for 30 s for 40 cycles; 68°C 7 min extension
	CACNA1A	R: TGGGTACCTCCGAGGGCCGCTGGTG
Flanking PCR	ATXN2	F: GGGCCCCTCACCATGTCGCT	KOD FX Neo (TOYOBO), Primers 0.15 μM, DNA 10 ng	94°C for 2 min denaturation; 98°C for 10 s; 66°C for 20 s; 68°C for 30 s for 40 cycles; 68°C 7 min extension
	ATXN2	R: GCCGGGCTTGCGGACATTGG
Flanking PCR	BEAN1	F: ACTCCAACTGGGATGCAGTTTCTCAAT	KOD FX Neo (TOYOBO), Primers 0.5 μM, DNA 20 ng	95°C for 5 min denaturation; 95°C for 20 s; 68°C for 4 min for 35 cycles
	BEAN1	R: CTTTAGGGACCTGATTTCCTTCCTCCA
Flanking PCR	RFC1	F: TCAAGTGATACTCCAGCTACACCGTTGC	TaKaRa Ex Taq (Takara Bio), Primers 1.0 μM, DNA 10 ng	95°C for 4 min denaturation; 95°C for 30 s; 59°C for 30 s; 72°C for 60 s for 35 cycles; 72°C 5 min extension
	RFC1	R: GTGGGAGACAGGCCAATCACTTCAG
RP-PCR	NOTCH2NLC	F: [6-FAM] GGCATTTGCGCCTGTGCTTCGGACCGT	PrimeSTAR GXL DNA polymerase (Takara Bio), 200 μM each dATP, dTTP, dCTP (Takara Bio) and 7-Deaza-2′-deoxy-guanosine-5′-triphosphate (Sigma-Aldrich), Primers 0.3 μM each, 5% dimethyl sulfoxide (SigmaAldrich), 1M betaine (SigmaAldrich), DNA 100 ng	98 ℃ for 10 min denaturation; 16 cycles of 98 ℃ for 30 s; 66 ℃ for 1 min with a reduction of 0.5 ℃ per cycle; 68 ℃ for 8 min; 29 cycles of 98 ℃ for 30 s; 58 ℃ for 1 min and 68 ℃ for 8 min; 68 ℃ for 10 min extension. The ramp rate of all cycling step was adjusted 0.5 °C per second.
	NOTCH2NLC	R: CAGGAAACAGCTATGACCTCCTCCGCCGCCGCCGCC
	NOTCH2NLC	R: CAGGAAACAGCTATGACC
RP-PCR	SAMD12	F: [6-FAM] TGCTACTGTAAAAAGATAAACAAAATG	PrimeSTAR GXL DNA polymerase (Takara Bio), Primers 0.3 μM each, DNA 50 ng	98°C for 2 min denaturation; 98°C for 10 s; 60°C for 30 s; 72°C for 1 min for 35 cycles; 72°C 2 min extension
	SAMD12	R1: CAGGAAACAGCTATGACCTTTCATTTCATTTCATTTCATTTCA
	SAMD12	R2: CAGGAAACAGCTATGACC
RP-PCR	RFC1 (AAGGG)	F: [6-FAM] TCAAGTGATACTCCAGCTACACCGT	Phusion Flash High-Fidelity PCR Master Mix (Thermo Fisher Scientific), Primer F and R4; 5 μM each, Primer R1, R2 and R3; 0.5 μM each, DNA 50 ng	98°C for 3 min denaturation; 98°C for 10 s; 65°C for 15 s; 72°C for 60 s for 35 cycles; 72°C 5 min extension
	RFC1 (AAGGG)	R1: CAGGAAACAGCTATGACCAACAGAGCAAGACTCTGTTTCAAAAAAGGGAAGGGAAGGGAAGGGAA
	RFC1 (AAGGG)	R2: CAGGAAACAGCTATGACCAACAGAGCAAGACTCTGTTTCAAAAAGGGAAGGGAAGGGAAGGGAA
	RFC1 (AAGGG)	R3: CAGGAAACAGCTATGACCAACAGAGCAAGACTCTGTTTCAAAAGGGAAGGGAAGGGAAGGGAA
	RFC1 (AAGGG)	R4: CAGGAAACAGCTATGACC
RP-PCR	RFC1 (ACAGG)	F: [6-FAM] TCAAGTGATACTCCAGCTACACCGT	Phusion Flash High-Fidelity PCR Master Mix (Thermo Fisher Scientific), Primer F and R4; 5 μM each, Primer R1, R2 and R3; 0.5 μM each, DNA 50 ng	98°C for 3 min denaturation; 98°C for 10 s; 65°C for 15 s; 72°C for 60 s for 35 cycles; 72°C 5 min extension
	RFC1 (ACAGG)	R1: CAGGAAACAGCTATGACCAACAGAGCAAGACTCTGTTTCAAAAAAGAAAGGACAGGACAGGACAGGACA
	RFC1 (ACAGG)	R2: CAGGAAACAGCTATGACCAACAGAGCAAGACTCTGTTTCAAAAAGAAAGGACAGGACAGGACAGGACA
	RFC1 (ACAGG)	R3: CAGGAAACAGCTATGACCAACAGAGCAAGACTCTGTTTCAAAAGAAAGGACAGGACAGGACAGGACA
	RFC1 (ACAGG)	R4: CAGGAAACAGCTATGACC
RP-PCR	BEAN1	F: [6-FAM] ACTCCAACTGGGATGCAGTTTCTCAAT	TaKaRa LA Taq (Takara Bio), GC Buffer I (Mg2+ plus), Primers F and R2; 1.0 μM each, Primer R1; 0.1μM, DNA 100 ng	95°C for 5 min denaturation; 95°C for 1 min; 56°C for 2 min; 68°C for 90 s for 32 cycles; 68°C 10 min extension
	BEAN1	R1: TACGCATCCCAGTTTGAGACGTTCCATTCCATTCCATTCCATTCCA
	BEAN1	R2: TACGCATCCCAGTTTGAGACG
Sanger sequence for SCA31-linked SNP	PLEKHG4	F: CAGCGCGGTTCACACTGAGA	TaKaRa Ex Taq (Takara Bio), Primers 1.0 μM, DNA 10 ng	94°C for 2 min denaturation; 94°C for 30 s; 65°C for 30 s; 72°C for 30 s for 5 cycles; 94°C for 30 s; 63°C for 30 s; 72°C for 30 s for 5 cycles; 94°C for 30 s; 61°C for 30 s; 72°C for 30 s for 25 cycles; 72°C 7 min extension
	PLEKHG4	R: GGCCCTTCTGACAGGACTGA
Sanger sequence for polyalanine tract in exon 3	PHOX2B	F: GCGGTAGACTTGGTGGATGTGC	GC-RICH PCR System, dNTPack (Roche), Primers 0.32 μM, DNA 100 ng	95°C for 3 min denaturation; 95°C for 30 s; 62°C for 30 s; 72°C for 45 s for 35 cycles; 72°C 7 min extension
	PHOX2B	R: CGAATCCGGGATGGAGGTGA
Fragment analysis	CACNA1A	F: [6-FAM] CACGTGTCCTATTCCCCTGTGATCC	KOD FX Neo (TOYOBO), Primers 0.15 μM, DNA 10 ng	94°C for 2 min denaturation; 98°C for 10 s; 66°C for 20 s; 68°C for 30 s for 40 cycles; 68°C 7 min extension
	CACNA1A	R: TGGGTACCTCCGAGGGCCGCTGGTG
